# Supplementary material for: Unsymmetrical Pd(II) Pincer Complexes with Benzothiazole and Thiocarbamate Flanking Units: Expedient Solvent-Free Synthesis and Anticancer Potential
Source: Int J Mol Sci. 2023 Dec 10;24(24):17331. doi: 10.3390/ijms242417331 (PMC10744248; doi:10.3390/ijms242417331)
Supplement: Supplementary file 1 [file ijms-24-17331-s001.zip]

Archive with 1 entries (1 files):
- ijms-2730193-supplementary.pdf
